# Supplementary material for: Identification of Interleukin-9 Producing Immune Cells in Endometrial Carcinoma and Establishment of a Prognostic Nomogram
Source: Front Immunol. 2020 Nov 19;11:544248. doi: 10.3389/fimmu.2020.544248 (PMC7712424; doi:10.3389/fimmu.2020.544248)
Supplement: Supplementary Table 1 — Antibody involved in the present study. [file Table_1.xlsx]

## Sheet: Supplement table 2-1
Supplementary Table 2. The immune scores and stromal scores of EC.
ID	StromalScore	ImmuneScore	ESTIMATEScore
TCGA-BK-A0C9-01A-11R-A00V-07	-605.135	776.631	171.496
TCGA-A5-A2K3-01A-11R-A32Y-07	253.818	3195.29	3449.11
TCGA-AX-A1CC-01A-11R-A137-07	860.431	1490.89	2351.32
TCGA-BK-A0CA-01B-02R-A277-07	-599.308	16.2183	-583.089
TCGA-A5-A0GA-01A-11R-A040-07	-695.997	140.659	-555.339
TCGA-D1-A179-01A-11R-A12I-07	-1240.28	-639.271	-1879.55
TCGA-BS-A0UL-01A-11R-A109-07	506.856	1421.89	1928.74
TCGA-B5-A11N-01A-11R-A118-07	-86.8184	2112.67	2025.86
TCGA-FI-A3PV-01A-11R-A22K-07	-1488.6	-896.152	-2384.76
TCGA-B5-A11J-01A-11R-A118-07	-1051.52	172.27	-879.245
TCGA-BS-A0T9-01A-11R-A12I-07	-499.139	613.583	114.444
TCGA-D1-A16I-01A-11R-A12I-07	-560.547	129.955	-430.592
TCGA-AJ-A3EM-01A-11R-A213-07	-1184.51	-1274.64	-2459.15
TCGA-D1-A1NX-01A-11R-A16F-07	-1047.6	-150.516	-1198.11
TCGA-D1-A16B-01A-11R-A12I-07	-477.904	596.146	118.241
TCGA-AX-A062-01A-11R-A00V-07	-858.915	-558.718	-1417.63
TCGA-AJ-A23M-01A-11R-A157-07	-808.409	-278.474	-1086.88
TCGA-B5-A121-01A-31R-A118-07	-934.001	-124.752	-1058.75
TCGA-AP-A0LN-01A-11R-A040-07	-1020.36	290.407	-729.956
TCGA-B5-A0K9-01A-21R-A104-07	-946.996	562.48	-384.515
TCGA-AX-A05U-01A-11R-A00V-07	-812.697	-554.946	-1367.64
TCGA-AP-A051-01A-21R-A00V-07	-872.286	263.292	-608.994
TCGA-EO-A22Y-01A-11R-A180-07	-826.265	-439.34	-1265.6
TCGA-A5-A1OG-01A-11R-A14D-07	-1281.38	538.795	-742.589
TCGA-D1-A162-01A-11R-A118-07	-1049.52	40.1067	-1009.41
TCGA-EY-A1GK-01A-11R-A13S-07	-597.233	922.379	325.147
TCGA-EY-A1GU-01A-11R-A13S-07	-1266.83	102.459	-1164.37
TCGA-AP-A0LE-01A-11R-A104-07	-999.399	-27.8267	-1027.23
TCGA-EC-A24G-01A-11R-A16F-07	-89.0418	628.307	539.265
TCGA-B5-A11L-01B-21R-A13S-07	-172.492	1203.07	1030.58
TCGA-AJ-A2QN-01A-11R-A18M-07	-738.12	-402.648	-1140.77
TCGA-BG-A0M3-01A-11R-A104-07	-1348.25	-198.533	-1546.78
TCGA-D1-A101-01A-12R-A10J-07	301.496	1408.22	1709.72
TCGA-AP-A1E3-01A-11R-A137-07	161.28	-84.7831	76.4965
TCGA-BG-A2AE-01A-11R-A16F-07	-989.516	912.725	-76.7913
TCGA-AX-A1CJ-01A-11R-A137-07	-929.671	907.986	-21.6847
TCGA-EY-A1GI-01A-11R-A13S-07	-684.47	38.6812	-645.789
TCGA-EY-A2OM-01A-11R-A18M-07	-369.328	-47.934	-417.262
TCGA-AJ-A2QO-01A-11R-A32Y-07	-1164.14	-149.845	-1313.98
TCGA-BK-A139-01A-11R-A118-07	-667.978	1174.25	506.275
TCGA-AJ-A2QK-01A-11R-A18M-07	-150.963	1350.56	1199.6
TCGA-D1-A16O-01A-11R-A12I-07	-729.054	-574.101	-1303.16
TCGA-D1-A2G7-01A-21R-A180-07	-1001.29	-678.954	-1680.24
TCGA-A5-A0G2-01A-11R-A16W-07	-710.985	704.042	-6.94253
TCGA-B5-A3FC-01A-11R-A22K-07	-89.0253	1270.96	1181.93
TCGA-AJ-A3I9-01A-11R-A22K-07	-1212.61	-595.191	-1807.8
TCGA-EC-A1NJ-01A-31R-A14D-07	-56.891	1220.38	1163.49
TCGA-E6-A2P8-01A-11R-A19W-07	-208.172	1114.89	906.719
TCGA-BS-A0UJ-01A-12R-A104-07	-917.128	773.154	-143.973
TCGA-AJ-A3BH-01A-11R-A19W-07	-630.489	341.894	-288.595
TCGA-A5-A0GE-01A-11R-A16W-07	-203.632	215.715	12.0836
TCGA-DI-A1BY-01A-21R-A137-07	-132.586	962.951	830.365
TCGA-PG-A916-01A-11R-A37O-07	-1057.2	54.2815	-1002.92
TCGA-AJ-A3EL-01A-11R-A213-07	-294.401	885.754	591.353
TCGA-H5-A2HR-01A-11R-A180-07	-1018.79	614.773	-404.016
TCGA-AJ-A23O-01A-11R-A157-07	-328.75	1220.73	891.979
TCGA-A5-A7WJ-01A-12R-A34R-07	-2099.82	-839.912	-2939.73
TCGA-AX-A1CI-01A-11R-A137-07	-1546.7	-286.488	-1833.19
TCGA-EY-A1GX-01A-12R-A13S-07	-1941.03	-1225.95	-3166.98
TCGA-D1-A16X-01A-11R-A12I-07	-515.944	1469.78	953.84
TCGA-AJ-A2QL-01A-11R-A18M-07	-722.829	1019.64	296.815
TCGA-B5-A11P-01B-11R-A14D-07	-1495.71	-606.629	-2102.34
TCGA-BK-A6W4-01A-12R-A34R-07	-114.74	39.7342	-75.0054
TCGA-EY-A2ON-01A-21R-A18M-07	-977.946	299.102	-678.843
TCGA-B5-A11S-01A-11R-A118-07	-564.929	117.187	-447.742
TCGA-AJ-A3NE-01A-11R-A22K-07	-847.893	556.083	-291.81
TCGA-B5-A11H-01A-11R-A118-07	-391.624	1091.01	699.381
TCGA-FI-A2EX-01A-11R-A17B-07	-1276.05	-71.2291	-1347.28
TCGA-AX-A3G7-01A-12R-A213-07	-791.374	673.521	-117.853
TCGA-FI-A2CX-01A-11R-A17B-07	375.47	3614.68	3990.15
TCGA-D1-A0ZS-01A-11R-A118-07	-813.944	-339.441	-1153.38
TCGA-AP-A1DO-01A-11R-A137-07	-2224.62	-384.823	-2609.45
TCGA-D1-A1NS-01A-11R-A14D-07	-1196.26	243.979	-952.285
TCGA-D1-A1NZ-01A-21R-A14D-07	-1046.94	531.792	-515.144
TCGA-BK-A0CC-01B-04R-A277-07	283.22	83.0144	366.234
TCGA-BG-A0VX-01A-11R-A118-07	-427.48	1085.74	658.26
TCGA-AX-A0IZ-01A-11R-A118-07	-190.688	1370.01	1179.33
TCGA-AX-A3G3-01A-11R-A213-07	-294.588	1697.44	1402.86
TCGA-AX-A2H2-01A-11R-A180-07	-1084.6	770.847	-313.757
TCGA-D1-A1NY-01A-11R-A16F-07	-496.592	69.7242	-426.868
TCGA-AP-A0LP-01A-12R-A104-07	-843.167	874.874	31.7073
TCGA-AP-A059-01A-21R-A118-07	-310.259	2065.16	1754.9
TCGA-AX-A0IU-01A-11R-A16W-07	-1179.41	-424.381	-1603.79
TCGA-BS-A0V7-01A-21R-A118-07	575.851	1747.62	2323.48
TCGA-EY-A72D-01A-12R-A34R-07	-1040.13	-710.281	-1750.41
TCGA-BG-A0LX-01A-11R-A16W-07	-177.201	380.177	202.977
TCGA-EO-A22R-01A-11R-A18M-07	-811.676	-42.2952	-853.971
TCGA-EO-A3KX-01A-11R-A22K-07	-1464.04	-682.857	-2146.9
TCGA-BK-A56F-01A-32R-A27V-07	-329.284	121.82	-207.464
TCGA-D1-A167-01A-11R-A12I-07	-1625.18	-772.041	-2397.22
TCGA-A5-A3LP-01A-11R-A22K-07	-1051.97	272.53	-779.437
TCGA-EY-A1GV-01A-11R-A13S-07	-758.123	584.339	-173.784
TCGA-A5-A0R8-01A-11R-A104-07	-314.542	1176.25	861.704
TCGA-EY-A1GM-01A-12R-A14D-07	-1469.53	-1079.66	-2549.19
TCGA-D1-A2G0-01A-11R-A32Y-07	-1564.01	467.165	-1096.85
TCGA-B5-A5OE-01A-11R-A31O-07	-1356.36	-457.706	-1814.06
TCGA-D1-A3DH-01A-11R-A19W-07	-1526.66	-889.234	-2415.89
TCGA-BG-A0MT-01A-11R-A104-07	-483.336	559.652	76.3155
TCGA-D1-A16F-01A-11R-A12I-07	-498.829	398.434	-100.395
TCGA-BK-A26L-01A-11R-A277-07	176.164	-215.223	-39.0595
TCGA-D1-A17F-01A-11R-A12I-07	-1015.85	1002.25	-13.6019
TCGA-D1-A2G5-01A-11R-A17B-07	-1599.64	-732.97	-2332.61
TCGA-BS-A0UV-01A-11R-A16W-07	-997.98	17.4387	-980.542
TCGA-A5-A0GV-01A-31R-A16W-07	-1591.56	-818.883	-2410.45
TCGA-BG-A0M6-01A-31R-A104-07	-986.221	-1359.51	-2345.73
TCGA-A5-A0GB-01A-11R-A040-07	-1391.34	-331.576	-1722.92
TCGA-D1-A0ZU-01A-11R-A10J-07	-716.378	-619.823	-1336.2
TCGA-A5-A0GI-01A-11R-A040-07	-918.778	167.489	-751.289
TCGA-QS-A5YQ-01A-11R-A31O-07	-794.635	977.49	182.855
TCGA-BG-A0M7-01A-11R-A040-07	-570.141	699.479	129.338
TCGA-AX-A1CF-01A-11R-A137-07	-1137.92	-265.622	-1403.54
TCGA-B5-A0KB-01B-11R-A14D-07	-332.682	1264.41	931.726
TCGA-D1-A3JP-01A-31R-A22K-07	-475.942	1146.67	670.725
TCGA-A5-A1OF-01A-11R-A14D-07	-668.336	1740.84	1072.51
TCGA-D1-A165-01A-11R-A12I-07	-697.527	-438.003	-1135.53
TCGA-AX-A3FS-01A-11R-A22K-07	-743.303	-57.1511	-800.454
TCGA-EO-A2CG-01A-12R-A180-07	-399.832	-471.061	-870.893
TCGA-AX-A3G1-01A-11R-A22K-07	-826.703	1126.99	300.29
TCGA-EO-A3AZ-01A-12R-A19W-07	17.5558	2114.05	2131.61
TCGA-FI-A2D0-01A-11R-A17B-07	-860.403	-79.6622	-940.065
TCGA-D1-A1O7-01A-11R-A14D-07	-1391.96	31.168	-1360.8
TCGA-KP-A3W3-01A-11R-A22K-07	-457.453	753.002	295.549
TCGA-EO-A22X-01A-11R-A180-07	-156.055	452.899	296.843
TCGA-EY-A1GH-01A-11R-A13S-07	-1052.91	103.668	-949.238
TCGA-AJ-A3OK-01A-12R-A22K-07	778.034	1389.53	2167.56
TCGA-D1-A17U-01A-21R-A12I-07	-656.518	265.642	-390.876
TCGA-BK-A0CC-01A-21R-A277-07	-871.052	-585.275	-1456.33
TCGA-AP-A05O-01A-12R-A118-07	-1005.04	741.536	-263.502
TCGA-BG-A0YU-01A-21R-A10J-07	-862.61	-432.476	-1295.09
TCGA-EY-A1GR-01A-11R-A13S-07	-512.02	727.388	215.368
TCGA-BG-A221-01A-21R-A157-07	-464.2	1109.2	645.005
TCGA-FI-A2D4-01A-12R-A17B-07	-851.45	-523.625	-1375.07
TCGA-D1-A17T-01A-11R-A12I-07	-1174.97	492.556	-682.415
TCGA-D1-A16S-01A-11R-A12I-07	-712.718	-361.187	-1073.9
TCGA-K6-A3WQ-01A-11R-A22K-07	-946.523	-348.272	-1294.8
TCGA-AP-A1DH-01A-31R-A137-07	-629.415	1242.5	613.081
TCGA-BG-A3EW-01A-11R-A22K-07	-1198.14	-444.294	-1642.44
TCGA-A5-A0G5-01A-11R-A040-07	98.5943	2499.68	2598.27
TCGA-AJ-A3OL-01A-11R-A22K-07	-1676	-1149.75	-2825.75
TCGA-EY-A1GE-01A-11R-A13S-07	-610.82	673.637	62.8175
TCGA-B5-A0JN-01A-11R-A104-07	-1271.13	-802.532	-2073.66
TCGA-DI-A2QY-01A-12R-A19W-07	-1128.17	-682.799	-1810.97
TCGA-PG-A6IB-01A-21R-A31O-07	-319.982	1853.39	1533.41
TCGA-DI-A1BU-01A-11R-A137-07	-859.268	162.005	-697.263
TCGA-AJ-A3BD-01A-11R-A19W-07	-1107.52	762.154	-345.362
TCGA-D1-A17L-01A-11R-A12I-07	-888.784	1126.47	237.683
TCGA-AJ-A3QS-01A-11R-A22K-07	-873.966	939.753	65.787
TCGA-AX-A0IS-01A-12R-A10J-07	-763.292	-72.2186	-835.51
TCGA-AX-A3G9-01A-11R-A22K-07	-1502.74	-888.837	-2391.57
TCGA-AX-A1C7-01A-11R-A137-07	-1090.61	-364.973	-1455.58
TCGA-AP-A0LG-01A-11R-A16W-07	-1525.14	-511.342	-2036.49
TCGA-D1-A17H-01A-11R-A12I-07	2.93475	559.925	562.859
TCGA-AX-A2HG-01A-11R-A17B-07	-906.395	544.815	-361.58
TCGA-D1-A17B-01A-22R-A12I-07	314.486	1942.52	2257.01
TCGA-DF-A2KR-01A-11R-A180-07	-1518.57	462.766	-1055.81
TCGA-EY-A1GQ-01A-21R-A13S-07	-327.374	-195.258	-522.632
TCGA-AX-A06J-01A-11R-A00V-07	-1822.8	567.046	-1255.75
TCGA-EY-A214-01A-12R-A157-07	-530.832	876.959	346.127
TCGA-QF-A5YT-01A-11R-A31O-07	-964.382	-400.755	-1365.14
TCGA-AP-A054-01A-11R-A16W-07	-1516.09	-927.365	-2443.45
TCGA-AX-A06B-01A-11R-A00V-07	-99.3639	480.107	380.743
TCGA-A5-A7WK-01A-11R-A34R-07	-1191.88	-455.45	-1647.33
TCGA-D1-A15Z-01A-11R-A118-07	-1179.11	-235.231	-1414.34
TCGA-B5-A0K8-01A-11R-A14M-07	-908.889	289.595	-619.294
TCGA-AP-A1E4-01A-12R-A137-07	-966.701	-1133.4	-2100.11
TCGA-AJ-A3NG-01A-11R-A22K-07	-1011.39	-998.946	-2010.33
TCGA-AJ-A5DW-01A-11R-A27V-07	-600.921	-245.126	-846.047
TCGA-DF-A2KY-01A-21R-A213-07	-765.938	1087.19	321.254
TCGA-D1-A0ZV-01A-11R-A10J-07	-301.132	1459.27	1158.13
TCGA-AP-A1DR-01A-11R-A137-07	-1232.08	-85.0445	-1317.12
TCGA-AP-A056-01A-11R-A00V-07	216.558	674.363	890.921
TCGA-EY-A1GF-01A-11R-A13S-07	-976.444	-58.3429	-1034.79
TCGA-D1-A163-01A-11R-A12I-07	-452.809	351.669	-101.14
TCGA-A5-A0G9-01A-11R-A040-07	-975.906	455.023	-520.884
TCGA-AX-A1C9-01A-11R-A137-07	-806.815	529.685	-277.13
TCGA-B5-A1MW-01A-11R-A32Y-07	-1506.13	-903.806	-2409.94
TCGA-D1-A168-01A-31R-A12I-07	-67.1502	-242.826	-309.976
TCGA-D1-A16Y-01A-31R-A12I-07	-983.501	-473.575	-1457.08
TCGA-A5-A1OH-01A-21R-A22K-07	-505.71	-1345.09	-1850.8
TCGA-B5-A1MU-01A-11R-A13S-07	592.892	1297.2	1890.09
TCGA-D1-A17K-01A-11R-A12I-07	-1545.61	-58.7463	-1604.35
TCGA-A5-A2K5-01A-11R-A180-07	-669.129	626.654	-42.4749
TCGA-AP-A1E0-01A-11R-A137-07	-565.642	-179.237	-744.879
TCGA-A5-A1OK-01A-11R-A14M-07	-508.872	195.299	-313.573
TCGA-AX-A0IW-01A-11R-A040-07	-1032.01	-138.195	-1170.2
TCGA-DF-A2KV-01A-11R-A180-07	-1104.8	1021.36	-83.4453
TCGA-AX-A05W-01A-21R-A466-07	-1012.17	1124.75	112.584
TCGA-AJ-A3BG-01A-11R-A19W-07	-1604.76	-143.96	-1748.72
TCGA-DF-A2KU-01A-11R-A180-07	-508.738	1844.67	1335.93
TCGA-BK-A26L-01C-04R-A277-07	-312.704	-638.128	-950.832
TCGA-B5-A0JT-01A-21R-A118-07	-854.831	1.6435	-853.188
TCGA-AP-A0LJ-01A-11R-A040-07	-593.15	906.184	313.034
TCGA-AP-A1DP-01A-11R-A137-07	-1493.05	-271.611	-1764.66
TCGA-D1-A17N-01A-11R-A12I-07	137.754	1279.17	1416.93
TCGA-B5-A3S1-01A-11R-A22K-07	-886.493	122.857	-763.636
TCGA-BG-A0MK-01A-51R-A19W-07	-612.387	130.955	-481.432
TCGA-BS-A0U7-01A-21R-A104-07	-203.041	767.433	564.392
TCGA-KP-A3W1-01A-11R-A22K-07	-25.593	1957.26	1931.67
TCGA-AX-A3FW-01A-11R-A22K-07	-1592.14	-628.737	-2220.88
TCGA-FI-A2D6-01A-11R-A17B-07	-860.135	850.419	-9.7158
TCGA-EO-A22U-01A-11R-A180-07	-1335.15	-389.973	-1725.12
TCGA-BK-A139-01A-11R-A277-07	-324.893	906.979	582.087
TCGA-EO-A3KW-01A-11R-A22K-07	-973.357	685.469	-287.887
TCGA-EO-A3AY-01A-12R-A19W-07	-674.415	1150.79	476.375
TCGA-D1-A17S-01A-11R-A12I-07	-1188.72	-64.5142	-1253.23
TCGA-D1-A3JQ-01A-11R-A22K-07	-686.805	164.051	-522.754
TCGA-B5-A3FH-01A-11R-A19W-07	-1241.75	169.939	-1071.81
TCGA-BS-A0V6-01A-11R-A118-07	-852.104	765.079	-87.025
TCGA-DI-A0WH-01A-12R-A12I-07	-1273.83	-86.9938	-1360.82
TCGA-FI-A3PX-01A-11R-A22K-07	-1418.57	-743.615	-2162.19
TCGA-EY-A2OQ-01A-11R-A19W-07	-822.282	-139.667	-961.949
TCGA-AX-A3FZ-01A-11R-A22K-07	-901.742	-1069.8	-1971.54
TCGA-KP-A3W0-01A-21R-A22K-07	-503.37	809.152	305.782
TCGA-B5-A1MR-01A-31R-A14D-07	-119.62	2515.11	2395.49
TCGA-AJ-A3IA-01A-11R-A213-07	210.674	634.57	845.245
TCGA-D1-A161-01A-11R-A118-07	-1118.8	125.511	-993.285
TCGA-DF-A2KZ-01A-11R-A213-07	-189.475	792.412	602.936
TCGA-D1-A103-01A-11R-A10J-07	-666.463	461.248	-205.215
TCGA-A5-A0RA-01A-21R-A104-07	-1062.36	290.418	-771.938
TCGA-B5-A0JV-01A-11R-A104-07	-1311.87	-409.389	-1721.26
TCGA-PG-A7D5-01A-11R-A34R-07	-988.675	-612.911	-1601.59
TCGA-AJ-A23N-01A-11R-A22K-07	281.497	474.06	755.558
TCGA-EO-A2CH-01A-11R-A180-07	-1643.73	-210.208	-1853.94
TCGA-EY-A1GP-01A-11R-A13S-07	-304.599	214.011	-90.5882
TCGA-BK-A0CA-01A-21R-A277-07	-1039.33	-112.886	-1152.22
TCGA-JU-AAVI-01A-11R-A40A-07	-695.152	1481.88	786.726
TCGA-AJ-A3NC-01A-11R-A22K-07	-1163.26	71.4453	-1091.81
TCGA-AP-A0LM-01A-11R-A118-07	592.016	1529.74	2121.75
TCGA-E6-A1LX-01A-11R-A14D-07	-1470.68	-483.08	-1953.76
TCGA-FI-A2D5-01A-11R-A17B-07	-425.732	60.914	-364.818
TCGA-BS-A0TA-01A-11R-A104-07	-188.749	2517.57	2328.82
TCGA-D1-A15W-01A-11R-A118-07	-679.815	555.523	-124.292
TCGA-B5-A3FB-01A-11R-A19W-07	-1420.15	49.3622	-1370.79
TCGA-BG-A0VT-01A-11R-A10J-07	-232.465	227.395	-5.06973
TCGA-B5-A1N2-01A-21R-A144-07	-440.421	23.416	-417.005
TCGA-AW-A1PO-01A-12R-A157-07	-1378.8	-847.435	-2226.24
TCGA-AP-A05N-01A-11R-A00V-07	-549.454	-419.02	-968.474
TCGA-EC-A1QX-01A-31R-A16F-07	-320.332	1062.15	741.814
TCGA-D1-A1O5-01A-11R-A14D-07	-821.295	175.771	-645.524
TCGA-QS-A744-01A-11R-A34R-07	-928.981	-1333.98	-2262.96
TCGA-DI-A2QT-01A-12R-A19W-07	-1235.34	-279.02	-1514.36
TCGA-B5-A1MX-01A-11R-A144-07	-574.948	581.77	6.82141
TCGA-AX-A05Z-01A-11R-A00V-07	-300.327	1879	1578.67
TCGA-AJ-A3BF-01A-11R-A213-07	-1105.06	-398.581	-1503.65
TCGA-AX-A1CP-01A-11R-A137-07	-714.717	-30.8604	-745.578
TCGA-AX-A06F-01A-11R-A00V-07	-543.643	1098.7	555.06
TCGA-BK-A0CB-01A-32R-A104-07	501.232	645.841	1147.07
TCGA-AX-A06H-01A-11R-A118-07	247.819	2088.62	2336.44
TCGA-2E-A9G8-01A-11R-A40A-07	-1479.54	267.6	-1211.94
TCGA-AX-A3FX-01A-11R-A22K-07	-666.589	327.489	-339.101
TCGA-PG-A915-01A-11R-A37O-07	-1397.58	-676.798	-2074.38
TCGA-BK-A13B-01A-51R-A22K-07	-1107.31	324.432	-782.873
TCGA-AX-A2H8-01A-11R-A17B-07	-1139.75	49.4791	-1090.27
TCGA-AX-A2IO-01A-11R-A180-07	-338.575	-17.7839	-356.359
TCGA-SJ-A6ZI-01A-12R-A34R-07	-576.806	1511.32	934.512
TCGA-D1-A0ZN-01A-11R-A118-07	-392.918	278.866	-114.052
TCGA-AJ-A8CT-01A-11R-A37O-07	-127.901	1771.64	1643.74
TCGA-B5-A5OD-01A-11R-A31O-07	-782.81	876.185	93.3748
TCGA-EY-A212-01A-11R-A14M-07	-1291.15	-538.444	-1829.59
TCGA-AX-A3G8-01A-11R-A22K-07	-1637.45	-448.745	-2086.19
TCGA-B5-A0K0-01A-11R-A16W-07	-16.1249	1181.96	1165.84
TCGA-BG-A0VV-01A-21R-A118-07	-754.52	408.316	-346.203
TCGA-EO-A3B1-01A-12R-A19W-07	-269.399	1061.44	792.041
TCGA-BG-A186-01A-11R-A12I-07	-574.21	329.568	-244.642
TCGA-AP-A1DM-01A-21R-A137-07	-967.958	-204.127	-1172.08
TCGA-EO-A3B0-01A-12R-A19W-07	-299.555	379.206	79.6505
TCGA-EO-A22S-01A-11R-A18M-07	-1431.22	-845.054	-2276.27
TCGA-BG-A0W2-01A-11R-A109-07	-461.532	344.513	-117.019
TCGA-EY-A1G8-01A-11R-A13S-07	-1517.57	-751.598	-2269.17
TCGA-BG-A3PP-01A-11R-A22K-07	-284.465	-432.169	-716.635
TCGA-BK-A0CC-01A-21R-A16W-07	-927.136	-439.952	-1367.09
TCGA-BG-A0MG-01A-21R-A104-07	-1250.87	342.008	-908.863
TCGA-EY-A2OP-01A-11R-A19W-07	-1622.67	-514.738	-2137.4
TCGA-BK-A6W3-01A-12R-A34R-07	-695.733	937.041	241.308
TCGA-E6-A2P9-01A-11R-A19W-07	-1467.49	211.837	-1255.65
TCGA-AP-A0LF-01A-11R-A118-07	-959.881	2058.53	1098.64
TCGA-B5-A0JU-01B-11R-A14D-07	-1484.5	-675.526	-2160.03
TCGA-BG-A0MO-01A-11R-A040-07	-1323.35	773.691	-549.655
TCGA-D1-A17Q-01A-11R-A12I-07	-742.226	-565.627	-1307.85
TCGA-EO-A3AS-01A-11R-A19W-07	-572.418	121.515	-450.903
TCGA-B5-A1MS-01B-11R-A22K-07	-1244.68	-793.383	-2038.07
TCGA-D1-A1NW-01A-11R-A14M-07	-1006.2	239.976	-766.224
TCGA-AX-A2HF-01A-11R-A17B-07	-1470.78	70.2766	-1400.5
TCGA-A5-A2K7-01A-11R-A180-07	-712.908	185.822	-527.087
TCGA-D1-A15X-01A-11R-A118-07	-1351.22	1254.63	-96.5973
TCGA-AP-A0L9-01A-11R-A040-07	-1516.04	-371.701	-1887.74
TCGA-DI-A1NN-01A-11R-A16F-07	-516.519	1149.88	633.365
TCGA-A5-A0VQ-01A-11R-A104-07	-833.68	418.205	-415.476
TCGA-BG-A0MA-01A-11R-A17B-07	-480.454	-115.273	-595.727
TCGA-BG-A18A-01A-21R-A12I-07	48.588	447.537	496.125
TCGA-AX-A3GI-01A-11R-A213-07	-1822.16	-960.262	-2782.42
TCGA-BS-A0TI-01A-11R-A104-07	-366.128	1011.67	645.539
TCGA-AX-A06L-01A-11R-A118-07	-138.89	1057.74	918.847
TCGA-AP-A052-01A-11R-A00V-07	-454.331	285.976	-168.355
TCGA-AX-A2HD-01A-21R-A17B-07	-1213.34	-93.1803	-1306.52
TCGA-BS-A0TC-01A-11R-A104-07	-1293.89	181.405	-1112.49
TCGA-AP-A05D-01A-11R-A00V-07	-403.346	1274.48	871.131
TCGA-A5-A3LO-01A-11R-A22K-07	-1115.74	-250.403	-1366.14
TCGA-EY-A549-01A-11R-A27V-07	-1340.17	40.1436	-1300.03
TCGA-AP-A1DK-01A-11R-A137-07	-480.424	1080.31	599.885
TCGA-D1-A176-01A-11R-A12I-07	-1189.75	157.242	-1032.51
TCGA-EY-A54A-01A-11R-A27V-07	-382.896	784.004	401.107
TCGA-EY-A547-01A-11R-A27V-07	-1624.74	-493.234	-2117.97
TCGA-BG-A18C-01A-11R-A12I-07	-1138.63	62.5947	-1076.04
TCGA-BS-A0U8-01A-11R-A104-07	-719.983	-167.487	-887.47
TCGA-D1-A160-01A-11R-A118-07	-625.331	973.884	348.553
TCGA-KP-A3W4-01A-11R-A22K-07	-132.185	168.525	36.3405
TCGA-A5-A0VP-01A-21R-A104-07	-1390.27	197.266	-1193
TCGA-B5-A1MZ-01A-11R-A144-07	-418.409	729.984	311.575
TCGA-A5-A0GH-01A-21R-A16W-07	-1585.89	-811.882	-2397.77
TCGA-A5-A0G3-01A-11R-A040-07	-1166.69	-866.017	-2032.71
TCGA-FI-A2F4-01A-11R-A17B-07	-961.166	960.954	-0.211348
TCGA-B5-A0K1-01A-11R-A16W-07	-1384.67	-530.463	-1915.13
TCGA-4E-A92E-01A-11R-A37O-07	-595.37	857.158	261.788
TCGA-AP-A053-01A-21R-A00V-07	-1202.99	-614.03	-1817.02
TCGA-AP-A0LD-01A-11R-A040-07	-843.588	-367.259	-1210.85
TCGA-EO-A3AU-01A-21R-A19W-07	-638.081	552.123	-85.9589
TCGA-AP-A1DQ-01A-11R-A137-07	-829.241	-98.1982	-927.439
TCGA-DF-A2KN-01A-11R-A180-07	-326.065	1534.77	1208.71
TCGA-BG-A0MS-01A-11R-A104-07	-775.178	297.539	-477.639
TCGA-AX-A2H7-01A-12R-A18M-07	-1285.72	-342.972	-1628.69
TCGA-D1-A0ZZ-01A-11R-A10J-07	-1491.11	-1163.94	-2655.04
TCGA-EY-A548-01A-11R-A27V-07	-738.993	436.212	-302.781
TCGA-AX-A1C5-01A-11R-A137-07	-1185	-388.42	-1573.42
TCGA-A5-A0GW-01A-11R-A16W-07	251.212	1525.69	1776.9
TCGA-AP-A1DV-01A-21R-A137-07	-1485.55	-221.667	-1707.21
TCGA-B5-A11Y-01A-21R-A10J-07	-601.555	1636	1034.45
TCGA-BK-A139-01C-08R-A277-07	-193.159	475.312	282.153
TCGA-AP-A0LI-01A-11R-A040-07	-331.763	1711.77	1380.01
TCGA-D1-A3DA-01A-12R-A213-07	-1137	-76.4922	-1213.5
TCGA-E6-A1LZ-01A-11R-A144-07	-1481.69	390.225	-1091.46
TCGA-SJ-A6ZJ-01A-12R-A34R-07	-708.204	32.487	-675.717
TCGA-AX-A2HH-01A-11R-A32Y-07	-1629.3	-1272.2	-2901.5
TCGA-BS-A0TD-01A-11R-A104-07	-939.408	309.625	-629.783
TCGA-BS-A0U5-01A-11R-A109-07	-1005.7	-399.266	-1404.97
TCGA-AX-A1CA-01A-12R-A137-07	-1176.18	208.617	-967.565
TCGA-D1-A17M-01A-21R-A12I-07	-999.259	174.672	-824.587
TCGA-BS-A0UF-01A-11R-A104-07	-499.462	1316.79	817.33
TCGA-AJ-A3NF-01A-11R-A22K-07	516.332	1045.18	1561.51
TCGA-FI-A2EY-01A-12R-A18M-07	-1385.76	-667.765	-2053.53
TCGA-BG-A0W1-01A-12R-A109-07	-1098.88	99.1578	-999.724
TCGA-A5-A0GG-01A-11R-A118-07	-178.432	569.675	391.243
TCGA-AP-A0LV-01A-11R-A040-07	-358.405	202.771	-155.634
TCGA-EY-A2OO-01A-11R-A19W-07	-1152.42	-638.252	-1790.67
TCGA-SL-A6JA-01A-11R-A31O-07	-1814.94	-686.772	-2501.71
TCGA-AP-A5FX-01A-11R-A27V-07	-1134.88	547.965	-586.917
TCGA-A5-A0GP-01A-11R-A040-07	-1034.36	-43.0024	-1077.36
TCGA-D1-A0ZO-01A-11R-A118-07	-76.4845	575.648	499.163
TCGA-B5-A11W-01A-12R-A118-07	-580.108	70.4326	-509.676
TCGA-A5-AB3J-01A-11R-A40A-07	390.278	679.518	1069.8
TCGA-AX-A2HA-01A-12R-A18M-07	-1240.68	302.45	-938.229
TCGA-AP-A1E1-01A-11R-A137-07	-1289.86	272.048	-1017.82
TCGA-AJ-A3TW-01A-11R-A22K-07	-848.252	1538.14	689.89
TCGA-D1-A16R-01A-11R-A12I-07	-276.797	694.219	417.422
TCGA-BG-A0MU-01A-11R-A104-07	-962.7	860.651	-102.049
TCGA-D1-A15V-01A-11R-A118-07	-1067.44	-29.1189	-1096.55
TCGA-AX-A2H5-01A-11R-A17B-07	-1552.82	-238.262	-1791.09
TCGA-A5-A0GJ-01A-11R-A040-07	-230.645	984.378	753.733
TCGA-E6-A8L9-01A-21R-A37O-07	-168.124	602.996	434.872
TCGA-AX-A1CE-01A-11R-A137-07	-1460.76	-437.227	-1897.99
TCGA-A5-A0R6-01A-11R-A104-07	-402.976	58.929	-344.047
TCGA-AX-A3G4-01A-11R-A213-07	-17.329	-559.974	-577.303
TCGA-AP-A0LH-01A-11R-A16W-07	-1302.52	26.2227	-1276.3
TCGA-PG-A5BC-01A-12R-A27V-07	-536.048	-704.097	-1240.14
TCGA-B5-A3F9-01A-21R-A22K-07	-607.618	378.19	-229.428
TCGA-EY-A1GD-01A-11R-A13S-07	-1205.81	-210.492	-1416.3
TCGA-AX-A1C4-01A-11R-A137-07	-1672.48	-1187.73	-2860.21
TCGA-AX-A1CK-01A-11R-A137-07	-1315.52	-934.78	-2250.29
TCGA-BG-A220-01A-11R-A157-07	-1544.22	-946.516	-2490.73
TCGA-AJ-A3OJ-01A-11R-A22K-07	-477.757	669.157	191.399
TCGA-BS-A0WQ-01A-21R-A109-07	-1386.8	-443.786	-1830.59
TCGA-A5-A2K4-01A-11R-A18M-07	-542.038	-44.8375	-586.876
TCGA-A5-A1OJ-01A-11R-A14D-07	738.281	1205.93	1944.21
TCGA-B5-A11G-01A-13R-A118-07	-797.139	584.731	-212.408
TCGA-BG-A187-01A-11R-A12I-07	-656.944	202.228	-454.717
TCGA-BG-A2L7-01A-11R-A18M-07	-345.619	1059.96	714.341
TCGA-B5-A5OC-01A-21R-A27V-07	350.674	1699.37	2050.04
TCGA-B5-A11V-01A-11R-A10J-07	-890.622	-331.363	-1221.98
TCGA-D1-A17D-01A-12R-A12I-07	-701.491	917.492	216.001
TCGA-A5-A0GU-01A-11R-A16W-07	-806.946	477.426	-329.52
TCGA-EY-A1GS-01A-11R-A13S-07	-1519.03	110.886	-1408.15
TCGA-AX-A1CN-01A-11R-A137-07	-952.524	-824.514	-1777.04
TCGA-B5-A11X-01A-11R-A10J-07	89.024	1168.73	1257.75
TCGA-EO-A1Y7-01A-11R-A157-07	-1635.09	12.064	-1623.03
TCGA-FI-A2CY-01A-11R-A17B-07	-675.075	1454.08	779.005
TCGA-A5-A0GX-01A-11R-A040-07	120.387	820.517	940.904
TCGA-B5-A0JX-01A-21R-A14M-07	-439.949	846.792	406.843
TCGA-D1-A175-01A-11R-A12I-07	-1105.57	-594.477	-1700.05
TCGA-BS-A0UM-01A-11R-A104-07	-987.757	1512.94	525.181
TCGA-SL-A6J9-01A-11R-A31O-07	-805.575	1891.97	1086.39
TCGA-BK-A26L-01A-11R-A16F-07	134.24	154.993	289.234
TCGA-D1-A169-01A-11R-A12I-07	45.3192	1278.59	1323.91
TCGA-EO-A3L0-01A-11R-A22K-07	-762.309	-398.187	-1160.5
TCGA-D1-A17R-01A-11R-A12I-07	-546.444	-113.728	-660.172
TCGA-BG-A0MC-01A-21R-A040-07	-330.516	1173.75	843.236
TCGA-BG-A0MH-01A-11R-A118-07	399.462	1298.84	1698.3
TCGA-AX-A0J1-01A-11R-A040-07	-959.942	339.202	-620.74
TCGA-B5-A11U-01A-11R-A118-07	727.105	285.023	1012.13
TCGA-PG-A917-01A-31R-A37O-07	-729.344	1060.28	330.938
TCGA-QS-A5YR-01A-31R-A31O-07	-431.198	1146.42	715.225
TCGA-D1-A102-01A-11R-A10J-07	-382.861	469.25	86.3894
TCGA-B5-A11Z-01A-11R-A10J-07	-1184.81	-465.963	-1650.77
TCGA-B5-A11M-01A-11R-A118-07	443.955	63.9696	507.924
TCGA-EY-A215-01A-11R-A14M-07	-1764.58	219.937	-1544.64
TCGA-B5-A11Q-01A-11R-A118-07	-1773.74	-964.786	-2738.53
TCGA-PG-A914-01A-11R-A37O-07	-1119.12	376.355	-742.762
TCGA-EY-A210-01A-11R-A157-07	-824.432	1339.53	515.099
TCGA-AJ-A3EJ-01A-11R-A19W-07	-37.3359	512.598	475.262
TCGA-BG-A0VW-01A-11R-A118-07	-490.352	962.953	472.602
TCGA-AX-A060-01A-11R-A00V-07	-1618.81	-555.327	-2174.13
TCGA-D1-A0ZP-01A-21R-A10J-07	-778.802	-618.154	-1396.96
TCGA-DF-A2L0-01A-11R-A180-07	-573.823	963.034	389.211
TCGA-A5-A0G1-01A-11R-A118-07	-478.007	2510.6	2032.6
TCGA-EY-A1GO-01A-11R-A14D-07	-1605.4	-960.281	-2565.68
TCGA-B5-A11E-01A-11R-A10J-07	-1130.35	-300.645	-1431
TCGA-AP-A05A-01A-11R-A00V-07	-1242.11	-839.83	-2081.94
TCGA-BK-A4ZD-01A-11R-A27V-07	-1093.92	-1063.08	-2157
TCGA-BG-A0M0-01A-11R-A104-07	-1204.82	-774.093	-1978.91
TCGA-EY-A1G7-01A-11R-A13S-07	-1267.57	-699.95	-1967.52
TCGA-AX-A2HK-01A-11R-A17B-07	-1031.71	-654.741	-1686.45
TCGA-BS-A0VI-01A-11R-A14D-07	-136.031	47.2904	-88.741
TCGA-AP-A0LT-01A-11R-A040-07	-1717.68	-323.282	-2040.96
TCGA-EY-A1GL-01A-11R-A13S-07	-722.461	-341.939	-1064.4
TCGA-AP-A05H-01A-11R-A00V-07	-503.616	-680.228	-1183.84
TCGA-DI-A1NO-01A-31R-A157-07	-1656.24	-911.547	-2567.78
TCGA-A5-A0GN-01A-11R-A040-07	-302.066	1379.89	1077.82
TCGA-D1-A177-01A-21R-A12I-07	-1522.88	-1059.36	-2582.25
TCGA-BG-A0VZ-01A-11R-A109-07	-585.869	696.684	110.815
TCGA-AX-A1C8-01A-11R-A137-07	-1132.14	-704.308	-1836.45
TCGA-B5-A0JS-01A-11R-A104-07	-398.309	1087.12	688.812
TCGA-FI-A2F9-01A-11R-A17B-07	-658.413	-1213.65	-1872.06
TCGA-B5-A0K4-01A-11R-A040-07	-1187.51	-243.573	-1431.09
TCGA-EO-A3AV-01A-12R-A19W-07	-491.625	1791.1	1299.47
TCGA-BG-A2AD-01A-21R-A16F-07	-981.866	-1293.55	-2275.42
TCGA-BS-A0TJ-01A-11R-A104-07	-603.466	-54.4315	-657.897
TCGA-D1-A3DG-01A-11R-A19W-07	-1508.83	-871.783	-2380.62
TCGA-D1-A16D-01A-11R-A12I-07	-566.561	701.005	134.444
TCGA-D1-A17A-01A-11R-A12I-07	-552.928	351.33	-201.597
TCGA-EY-A1GC-01A-11R-A13S-07	-860.217	1458.38	598.161
TCGA-EO-A1Y8-01A-11R-A157-07	-1149.28	-450.04	-1599.32
TCGA-AX-A2HJ-01A-11R-A17B-07	-10.0829	109.646	99.5632
TCGA-D1-A16V-01A-11R-A12I-07	-911.705	644.856	-266.849
TCGA-D1-A1NU-01A-11R-A14D-07	-1077.88	233.85	-844.032
TCGA-BK-A13C-01A-11R-A118-07	-1141.83	-269.801	-1411.63
TCGA-BG-A0LW-01A-11R-A16W-07	-1294.07	91.7877	-1202.28
TCGA-EY-A3QX-01A-11R-A22K-07	-1133.14	281.151	-851.988
TCGA-AX-A2IN-01A-12R-A180-07	199.301	550.6	749.902
TCGA-EO-A3KU-01A-11R-A22K-07	-1312.65	-264.221	-1576.87
TCGA-AX-A1CR-01A-12R-A137-07	-858.044	453.399	-404.645
TCGA-5S-A9Q8-01A-11R-A40A-07	-1082.82	-110.067	-1192.89
TCGA-B5-A0K7-01A-11R-A104-07	-683.734	1049.96	366.229
TCGA-A5-A0GQ-01A-11R-A118-07	-757.821	1301.26	543.439
TCGA-BS-A0UT-01A-11R-A104-07	-563.253	-409.993	-973.246
TCGA-A5-A0GD-01A-11R-A16W-07	-1379.48	613.181	-766.301
TCGA-BG-A0M2-01A-11R-A104-07	-1023.14	274.374	-748.762
TCGA-AX-A3FT-01A-11R-A22K-07	-450.452	1937.1	1486.65
TCGA-A5-A2K2-01A-11R-A18M-07	-1783	-517.121	-2300.12
TCGA-BS-A0V8-01A-11R-A118-07	-452.473	516.41	63.9368
TCGA-E6-A1M0-01A-11R-A144-07	-816.68	75.9449	-740.735
TCGA-EO-A1Y5-01A-11R-A157-07	-568.192	1130.85	562.659
TCGA-B5-A0JY-01A-11R-A104-07	-238.161	323.744	85.5825
TCGA-BG-A0MI-01A-11R-A040-07	-923.145	426.835	-496.31
TCGA-FI-A2EU-01A-11R-A17B-07	-1887.54	-917.617	-2805.16
TCGA-EY-A5W2-01A-11R-A31O-07	-771.483	508.596	-262.887
TCGA-FI-A2F8-01A-12R-A17B-07	-640.374	61.5158	-578.858
TCGA-AJ-A8CV-01A-11R-A37O-07	-735.079	838.684	103.605
TCGA-A5-A0GM-01A-11R-A040-07	-552.815	-165.874	-718.689
TCGA-EY-A3L3-01A-11R-A22K-07	-1667.06	-1004.53	-2671.59
TCGA-AX-A064-01A-11R-A00V-07	-799.295	56.6633	-742.632
TCGA-D1-A1O8-01A-11R-A14D-07	-60.1776	2037.35	1977.17
TCGA-B5-A3FA-01A-11R-A19W-07	-1213.53	-78.0814	-1291.62
TCGA-B5-A11O-01A-11R-A118-07	-41.548	818.601	777.053
TCGA-B5-A0K2-01A-12R-A104-07	-72.505	1806.94	1734.44
TCGA-AX-A2HC-01A-11R-A17B-07	-1314.5	-911.665	-2226.17
TCGA-BG-A0M8-01A-12R-A104-07	759.748	2130.27	2890.02
TCGA-AP-A3K1-01A-11R-A213-07	-719.778	-189.444	-909.222
TCGA-AJ-A3BK-01A-11R-A19W-07	-699.68	1154.59	454.908
TCGA-D1-A1O0-01A-11R-A17B-07	-1295.72	-482.552	-1778.27
TCGA-AX-A3G6-01A-11R-A213-07	-1537.04	223.436	-1313.6
TCGA-D1-A0ZR-01A-21R-A10J-07	-1310.07	-492.963	-1803.03
TCGA-BG-A0M9-01A-21R-A104-07	-921.305	-223.297	-1144.6
TCGA-BK-A139-02A-11R-A27V-07	137.874	61.4329	199.307
TCGA-EY-A1H0-01A-11R-A13S-07	-1759.82	-714.063	-2473.88
TCGA-BG-A18B-01A-11R-A12I-07	-960.473	715.209	-245.264
TCGA-AP-A0LL-01A-12R-A104-07	-651.884	279.258	-372.627
TCGA-EY-A1GT-01A-11R-A13S-07	-461.301	-300.74	-762.041
TCGA-DI-A2QU-01A-11R-A18M-07	-1042.66	-281.065	-1323.73
TCGA-D1-A17C-01A-11R-A12I-07	457.543	773.532	1231.08
TCGA-AJ-A3BI-01A-11R-A213-07	-802.605	1051.72	249.116
TCGA-A5-A0VO-01A-21R-A109-07	-375.211	243.108	-132.104
TCGA-EO-A22T-01A-21R-A18M-07	-430.799	616.219	185.42
TCGA-AX-A3GB-01A-11R-A22K-07	-524.089	715.68	191.591
TCGA-AX-A0J0-01A-11R-A109-07	-1136.49	-341.165	-1477.65
TCGA-B5-A3FD-01A-11R-A19W-07	-678.863	-137.834	-816.697
TCGA-AX-A05T-01A-11R-A00V-07	-761.249	56.2808	-704.968
TCGA-BS-A0V4-01A-11R-A14D-07	-624.234	411.641	-212.592
TCGA-A5-A0R9-01A-11R-A104-07	-293.41	653.215	359.805
TCGA-A5-A0R7-01A-31R-A16W-07	325.936	904.207	1230.14
TCGA-B5-A0K6-01A-11R-A040-07	-667.426	875.67	208.245
TCGA-BG-A222-01A-11R-A157-07	-1231.7	113.998	-1117.7
TCGA-EY-A4KR-01A-11R-A27V-07	-342.598	1397.02	1054.42
TCGA-AJ-A2QM-01A-11R-A18M-07	-1340.4	-896.637	-2237.04
TCGA-AJ-A5DV-01A-11R-A27V-07	-1233.64	614.159	-619.478
TCGA-AJ-A3EK-01A-11R-A19W-07	-235.755	904.23	668.475
TCGA-AP-A0L8-01A-11R-A040-07	-896.959	-1069.61	-1966.57
TCGA-BG-A0YV-01A-11R-A10J-07	-1057.61	-602.678	-1660.29
TCGA-A5-A0GR-01A-11R-A118-07	-11.0715	1833.08	1822.01
TCGA-QF-A5YS-01A-11R-A31O-07	-1449.71	401.819	-1047.89
TCGA-BS-A0TG-01A-32R-A16W-07	200.977	903.222	1104.2
TCGA-BG-A0M4-01A-11R-A104-07	-563.669	290.566	-273.104
TCGA-AP-A05J-01A-11R-A00V-07	-1215.04	-661.75	-1876.79
TCGA-EY-A1GW-01A-22R-A13S-07	-1234.78	-177.098	-1411.88
TCGA-D1-A174-01A-11R-A12I-07	-9.1866	1682.98	1673.79
TCGA-BS-A0TE-01A-11R-A104-07	-1053.37	248.922	-804.45
TCGA-AX-A3FV-01A-11R-A22K-07	-1689.97	-342.326	-2032.3
TCGA-BG-A0RY-01A-11R-A104-07	-951.979	460.767	-491.212
TCGA-AX-A06D-01A-11R-A118-07	-1721.31	-151.797	-1873.1
TCGA-AX-A2H4-01A-21R-A18M-07	-80.2747	2190.58	2110.3
TCGA-AX-A05S-01A-11R-A00V-07	-443.925	737.19	293.265
TCGA-B5-A11F-01A-11R-A10J-07	-768.568	-305.735	-1074.3
TCGA-D1-A16J-01A-11R-A12I-07	-727.653	1128.67	401.017
TCGA-D1-A16N-01A-11R-A12I-07	-633.239	249.469	-383.771
TCGA-B5-A11R-01A-11R-A118-07	-1163.8	119.386	-1044.41
TCGA-5B-A90C-01A-11R-A37O-07	-1055.15	-567.274	-1622.42
TCGA-AP-A0LS-01A-11R-A14D-07	-923.665	-89.6247	-1013.29
TCGA-B5-A0JZ-01A-11R-A040-07	-261.608	1723.71	1462.1
TCGA-KP-A3VZ-01A-11R-A22K-07	-1617.58	-973.568	-2591.15
TCGA-FI-A2EW-01A-11R-A17B-07	-1265.54	-128.729	-1394.27
TCGA-AJ-A8CW-01A-11R-A37O-07	-821.405	170.735	-650.67
TCGA-D1-A16Q-01A-12R-A12I-07	-317.799	880.902	563.103
TCGA-B5-A0JR-01A-13R-A466-07	-641.327	525.781	-115.546
TCGA-AX-A05Y-01A-11R-A00V-07	-1409.86	-471.131	-1880.99
TCGA-KJ-A3U4-01A-11R-A22K-07	-1167.04	715.447	-451.594
TCGA-D1-A16E-01A-22R-A12I-07	-673.212	608.905	-64.3069
TCGA-D1-A2G6-01A-11R-A17B-07	-79.5752	38.5184	-41.0568
TCGA-B5-A11I-01A-11R-A10J-07	-617.923	1503.48	885.556
TCGA-AX-A063-01A-11R-A00V-07	-300.016	1603.24	1303.23
TCGA-FI-A2D2-01A-11R-A17B-07	-659.625	-46.308	-705.933
TCGA-AP-A05P-01A-11R-A16W-07	-486.413	249.191	-237.221
TCGA-D1-A16G-01A-31R-A12I-07	-1621.13	231.07	-1390.06
TCGA-BG-A0MQ-01A-11R-A104-07	-1307.78	-504.993	-1812.77
TCGA-AJ-A3NH-01A-11R-A22K-07	-1058.23	-914.403	-1972.63
TCGA-B5-A1MY-01A-11R-A144-07	-274.066	-303.366	-577.431
TCGA-DF-A2KS-01A-11R-A18M-07	-1121.19	697.008	-424.178
TCGA-B5-A0K3-01A-11R-A040-07	-1367.19	128.072	-1239.12
TCGA-AP-A0LO-01A-11R-A040-07	-875.7	-124.221	-999.921
TCGA-BK-A0CA-01A-21R-A118-07	-1169.97	127.653	-1042.31
TCGA-D1-A0ZQ-01A-11R-A118-07	74.1886	-94.194	-20.0054
TCGA-BS-A0U9-01B-21R-A10J-07	-1510.01	-424.369	-1934.38
TCGA-BS-A0UA-01A-11R-A118-07	-29.4307	1209.46	1180.03
TCGA-QS-A8F1-01A-21R-A37O-07	-728.138	-88.3506	-816.489
TCGA-B5-A1MV-01A-31R-A14D-07	-765.995	250.932	-515.062

## Sheet: Supplement table 2-2
Supplementary Table 2-2. DEG in EC with IL9 high and IL9 low
Gene	Cytoband	(A) IL9 high	(B) IL9low	(A) IL9 high	(B) IL9low	Log Ratio	p-Value	q-Value	Higher expression in
PDIK1L	1p36.11	8.69	8.16	0.08	0.57	0.53	3.05e-12	2.27e-09	(A) IL9 high
PTGFRN	1p13.1	12.32	11.37	0.16	0.7	0.95	2.24e-08	5.239e-06	(A) IL9 high
SGMS2	4q25	9.04	8.33	0.16	1.26	0.7	4.15e-07	5.947e-05	(A) IL9 high
ZNF704	8q21.13	9	7.05	0.4	1.5	1.95	8.24e-07	0.0001089	(A) IL9 high
LRRCC1	8q21.2	9.04	7.95	0.25	1.05	1.08	1.14e-06	0.0001422	(A) IL9 high
SELENON	1p36.11	12.29	11.4	0.19	0.61	0.89	2.332e-06	0.0002646	(A) IL9 high
APPL1	3p14.3	10.37	9.91	0.13	0.53	0.46	9.342e-06	0.0008158	(A) IL9 high
EXPH5	11q22.3	9.3	8.14	0.3	1.04	1.16	1.226e-05	0.001026	(A) IL9 high
RALGAPA1	14q13.2	9.08	8.36	0.2	0.74	0.72	2.002e-05	0.00154	(A) IL9 high
NFIA	1p31.3	11.03	10.11	0.29	1.44	0.92	2.074e-05	0.001585	(A) IL9 high
ERMN	2q24.1	8.24	5.06	0.86	2.87	3.19	2.156e-05	0.00164	(A) IL9 high
ESR1	6q25.1-q25.2	13.32	11.21	0.62	2.4	2.1	2.814e-05	0.002078	(A) IL9 high
TAF9	5q13.2	10.67	10.38	0.09	0.56	0.29	3.129e-05	0.002237	(A) IL9 high
FOXA2	20p11.21	9.77	7.35	0.75	3.01	2.42	3.604e-05	0.002522	(A) IL9 high
TLE6	19p13.3	7.04	5.65	0.45	1.92	1.39	4.917e-05	0.003336	(A) IL9 high
RPS6KA1	1p36.11	11.4	10.72	0.2	0.65	0.68	5.219e-05	0.003494	(A) IL9 high
ANKRD13C	1p31.1	9.29	8.88	0.14	0.51	0.41	8.596e-05	0.005396	(A) IL9 high
OXCT1	5p13.1	10.07	8.52	0.48	1.32	1.55	9.906e-05	0.006029	(A) IL9 high
C2ORF69	2q33.1	8.76	8.31	0.15	0.62	0.44	0.0001004	0.00609	(A) IL9 high
FZD10	12q24.33	9.83	7.93	0.64	2.23	1.9	0.000104	0.006217	(A) IL9 high
ABCA11P	4p16.3	6.98	6.5	0.17	1.02	0.48	0.0001055	0.00627	(A) IL9 high
IPO11	5q12.1	9.12	8.78	0.12	0.54	0.35	0.0001093	0.006457	(A) IL9 high
H2AFY	5q31.1	12.61	12.4	0.08	0.43	0.21	0.0001116	0.006573	(A) IL9 high
NKX3-1	8p21.2	7.7	5.58	0.64	1.56	2.12	0.0001175	0.006839	(A) IL9 high
UHRF1BP1L	12q23.1	9.03	8.02	0.32	0.83	1.01	0.0001349	0.007589	(A) IL9 high
TMEM254-AS1	10q22.3	6.11	5.25	0.31	1.23	0.86	0.0001422	0.007893	(A) IL9 high
FAR1	11p15.3	10.43	10.01	0.16	0.85	0.43	0.0001435	0.007939	(A) IL9 high
TRPV6	7q34	7.62	5.39	0.79	2.81	2.23	0.000165	0.008836	(A) IL9 high
GAPVD1	9q33.3	9.86	9.5	0.13	0.45	0.35	0.0002046	0.0104	(A) IL9 high
ELF5	11p13	8.08	4.33	1.3	3.02	3.75	0.0003219	0.0149	(A) IL9 high
CEP250	20q11.22	10.73	10.31	0.16	0.57	0.42	0.0003724	0.0168	(A) IL9 high
TMEM159	16p12.3	9.42	8.58	0.32	0.92	0.85	0.0003956	0.0175	(A) IL9 high
PDE3A	12p12.2	6.67	5.2	0.59	2.11	1.46	0.0004054	0.0177	(A) IL9 high
BCDIN3D	12q13.12	7.95	7.65	0.13	0.56	0.31	0.0004587	0.0194	(A) IL9 high
NSD3	8p11.23	10.35	9.71	0.25	0.73	0.64	0.000469	0.0198	(A) IL9 high
NUP54	4q21.1	9.69	9.39	0.12	0.53	0.3	0.0004857	0.0202	(A) IL9 high
BEX5	Xq22.1	9.87	7.49	0.93	2.62	2.37	0.0005247	0.0216	(A) IL9 high
FREM2	13q13.3	9.41	8.08	0.56	2.49	1.33	0.0005503	0.0224	(A) IL9 high
PLCE1	10q23.33	9.28	7.71	0.61	1.53	1.57	0.0005707	0.0231	(A) IL9 high
ANGPTL4	19p13.2	9.94	8.33	0.66	1.9	1.61	0.0006479	0.0256	(A) IL9 high
MNX1	7q36.3	6.93	4.74	0.9	2.71	2.19	0.0006727	0.0262	(A) IL9 high
ZADH2	18q22.3	10.18	9.64	0.23	0.82	0.54	0.0007017	0.0272	(A) IL9 high
WEE1	11p15.4	10.81	9.74	0.42	0.86	1.08	0.0007294	0.028	(A) IL9 high
ZBTB6	9q33.2	8.29	7.77	0.22	0.63	0.52	0.000786	0.0297	(A) IL9 high
ZNF845	19q13.42	7.65	7.1	0.23	0.6	0.55	0.0007902	0.0297	(A) IL9 high
IL17RB	3p21.1	8.53	6.98	0.61	1.23	1.56	0.0007925	0.0298	(A) IL9 high
EDRF1	10q26.2	9.69	8.91	0.31	0.73	0.78	0.0008035	0.0301	(A) IL9 high
ANKRD20A9P	13q11	2.99	2.47	0.23	0.99	0.52	0.0008085	0.0302	(A) IL9 high
ENTPD3	3p22.1	9.18	7.43	0.76	2.42	1.75	0.0008562	0.0316	(A) IL9 high
KIAA1324	1p13.3	13.61	9.64	1.63	3.88	3.97	0.0008671	0.0318	(A) IL9 high
PGAM1	10q24.1	12.47	11.95	0.23	0.72	0.52	0.0008703	0.0318	(A) IL9 high
RPAP3	12q13.11	9.54	9.35	0.08	0.48	0.19	0.0008753	0.032	(A) IL9 high
RIMKLA	1p34.2	8.52	6.63	0.78	1.8	1.89	0.0009246	0.0333	(A) IL9 high
CPT2	1p32.3	9.87	9.55	0.14	0.52	0.32	0.0009951	0.035	(A) IL9 high
METTL2B	7q32.1	8.18	7.84	0.16	0.58	0.34	0.001065	0.0368	(A) IL9 high
CRELD2	22q13.33	10.58	10.24	0.15	0.89	0.33	0.001164	0.0388	(A) IL9 high
ZNF597	16p13.3	5.59	4.61	0.45	1.53	0.98	0.001169	0.0388	(A) IL9 high
CCNC	6q16.2	10.56	10.26	0.14	0.57	0.3	0.00117	0.0388	(A) IL9 high
DYM	18q21.1	9.36	9.06	0.14	0.49	0.3	0.001185	0.039	(A) IL9 high
BNIP3	10q26.3	11.39	10.53	0.38	1.05	0.86	0.00119	0.0391	(A) IL9 high
OPRK1	8q11.23	6.08	4.45	0.76	2.79	1.63	0.001201	0.0393	(A) IL9 high
AMH	19p13.3	6.67	4.46	0.97	2.4	2.21	0.001229	0.0399	(A) IL9 high
PKDREJ	22q13.31	3.8	2.44	0.57	1.09	1.36	0.001246	0.0404	(A) IL9 high
PCDH11X	Xq21.31	5.01	2.17	1.17	1.93	2.84	0.00128	0.0411	(A) IL9 high
RTN4RL1	17p13.3	6.83	4.18	1.15	2.39	2.65	0.001368	0.043	(A) IL9 high
TTPA	8q12.3	2.91	1	0.8	1.18	1.92	0.001436	0.0446	(A) IL9 high
CHMP3	2p11.2	11.33	11.1	0.11	0.38	0.22	0.001441	0.0447	(A) IL9 high
VWDE	7p21.3	6.97	4.71	1.02	2.56	2.26	0.00146	0.0451	(A) IL9 high
PAQR3	4q21.21	8.46	7.58	0.41	1.11	0.88	0.00155	0.0473	(A) IL9 high
FNDC3B	3q26.31	11.52	11.04	0.23	0.81	0.48	0.001568	0.0478	(A) IL9 high
CES3	16q22.1	9.72	7.19	1.12	2.25	2.54	0.001589	0.0481	(A) IL9 high
MAG	19q13.12	0.24	2.31	0.28	2.31	-2.06	3.08e-13	2.96e-10	(B) IL9low
VWC2	7p12.2	0.06	1.19	0.15	1.56	-1.13	9.9e-13	8.28e-10	(B) IL9low
OOEP	6q13	0.08	1.55	0.2	2.34	-1.47	3.04e-11	1.7e-08	(B) IL9low
SLC6A15	12q21.31	0.24	2.75	0.39	3.09	-2.52	3.16e-11	1.72e-08	(B) IL9low
GPR26	10q26.13	0.07	1.16	0.18	1.6	-1.09	3.69e-10	1.61e-07	(B) IL9low
DCAF15	19p13.12	9.2	9.73	0.09	0.69	-0.53	4.28e-10	1.83e-07	(B) IL9low
TMEFF2	2q32.3	0.06	1.11	0.15	1.86	-1.05	5.33e-10	2.23e-07	(B) IL9low
CCBE1	18q21.32	0.38	2.33	0.34	2.11	-1.95	8.79e-10	3.27e-07	(B) IL9low
ZNF727	7q11.21	0.07	1.08	0.18	1.44	-1	1.8e-09	5.93e-07	(B) IL9low
CDH18	5p14.3	0.27	2.7	0.46	3.05	-2.43	4.7e-09	1.407e-06	(B) IL9low
NPY	7p15.3	0.06	1.03	0.15	1.83	-0.97	4.91e-09	1.45e-06	(B) IL9low
CLDN6	16p13.3	1.28	5.95	0.84	4.33	-4.67	1.06e-08	2.794e-06	(B) IL9low
SDF2	17q11.2	9.72	10.12	0.08	0.58	-0.4	1.19e-08	3.114e-06	(B) IL9low
MDGA2	14q21.3	0.06	0.78	0.15	1.04	-0.72	2.35e-08	5.372e-06	(B) IL9low
GNAS-AS1	20q13.32	0.15	1.32	0.24	1.66	-1.17	2.58e-08	5.822e-06	(B) IL9low
RPL23AP7	2q14.1	5.7	6.5	0.15	0.7	-0.8	7.5e-08	1.615e-05	(B) IL9low
RNF212	4p16.3	0.8	3.96	0.63	2.97	-3.16	8.99e-08	1.834e-05	(B) IL9low
PLAG1	8q12.1	3.78	5.66	0.41	2.29	-1.89	9.19e-08	1.846e-05	(B) IL9low
LINC00470	18p11.32	0.1	1.26	0.25	2.09	-1.16	1.24e-07	2.244e-05	(B) IL9low
LIN28B	6q16.3-q21	0.35	3.63	0.65	2.95	-3.27	1.24e-07	2.244e-05	(B) IL9low
AGTR1	3q24	0.27	1.7	0.31	1.63	-1.43	1.4e-07	2.475e-05	(B) IL9low
ATP1A4	1q23.2	0.08	0.99	0.2	1.55	-0.91	1.48e-07	2.581e-05	(B) IL9low
CCDC42	17p13.1	0.08	0.97	0.2	1.25	-0.89	1.6e-07	2.768e-05	(B) IL9low
NXF2	Xq22.1	0.46	3.39	0.66	3.69	-2.93	1.78e-07	2.976e-05	(B) IL9low
TCP11	6p21.31	0.09	1.03	0.22	1.38	-0.94	3.21e-07	4.885e-05	(B) IL9low
ASPA	17p13.2	0.06	0.69	0.15	0.91	-0.63	3.61e-07	5.374e-05	(B) IL9low
NXF2B	Xq22.1	0.18	1.44	0.3	2.09	-1.26	3.97e-07	5.78e-05	(B) IL9low
ALX1	12q21.31	0.25	2.13	0.43	2.09	-1.88	5.41e-07	7.539e-05	(B) IL9low
FOXI3	2p11.2	0.09	1.01	0.22	1.65	-0.92	6.01e-07	8.329e-05	(B) IL9low
HMGCLL1	6p12.1	0.33	1.38	0.26	1.62	-1.05	7.44e-07	0.0001003	(B) IL9low
MAGEA1	Xq28	0.08	1.17	0.2	2.49	-1.09	8.15e-07	0.0001084	(B) IL9low
CEBPE	14q11.2	0.08	0.96	0.2	0.91	-0.88	8.35e-07	0.0001096	(B) IL9low
TP53TG3B	16p11.2	0.23	1.74	0.38	2.17	-1.51	9.1e-07	0.0001187	(B) IL9low
EYA4	6q23.2	0.34	2.87	0.61	2.87	-2.54	1.074e-06	0.0001356	(B) IL9low
FRMD1	6q27	0.06	0.65	0.15	1.02	-0.59	1.134e-06	0.0001422	(B) IL9low
PENK	8q12.1	0.15	1.14	0.24	1.91	-0.99	1.161e-06	0.000144	(B) IL9low
KLHL4	Xq21.31	0.41	1.75	0.33	1.5	-1.35	2.301e-06	0.0002641	(B) IL9low
CD300E	17q25.1	0.07	0.77	0.18	0.98	-0.7	2.405e-06	0.0002698	(B) IL9low
PRL	6p22.3	0.15	1.58	0.37	1.74	-1.43	2.68e-06	0.000299	(B) IL9low
AGMO	7p21.2	0.16	1.08	0.25	1.53	-0.92	3.323e-06	0.0003589	(B) IL9low
NDUFAF5	20p12.1	7.46	7.74	0.07	0.58	-0.27	4.149e-06	0.0004363	(B) IL9low
PICSAR	21q22.3	0.08	0.89	0.2	1.76	-0.8	4.284e-06	0.0004481	(B) IL9low
S100A5	1q21.3	0.43	2.26	0.46	1.79	-1.83	4.71e-06	0.0004781	(B) IL9low
MAGEA11	Xq28	0.35	2.35	0.55	3.17	-1.99	4.711e-06	0.0004781	(B) IL9low
RBFOX1	16p13.3	0.06	0.63	0.15	1.18	-0.56	5.028e-06	0.0005024	(B) IL9low
CFHR1	1q31.3	0.06	0.64	0.15	1.25	-0.58	5.346e-06	0.0005289	(B) IL9low
PEF1	1p35.2	10.33	10.8	0.12	0.46	-0.48	5.527e-06	0.0005415	(B) IL9low
SLC1A6	19p13.12	0.32	1.26	0.25	1.99	-0.94	6.506e-06	0.0006106	(B) IL9low
RTL1	14q32.2	0.09	0.97	0.21	2.13	-0.89	6.647e-06	0.0006124	(B) IL9low
SRRM4	12q24.23	0.42	1.73	0.37	1.93	-1.31	7.631e-06	0.0006904	(B) IL9low
GCK	7p13	0.46	3.12	0.64	2.13	-2.66	8.228e-06	0.0007378	(B) IL9low
MAGEC1	Xq27.2	0.08	0.94	0.2	2.11	-0.86	9.491e-06	0.0008252	(B) IL9low
MAGEA10	Xq28	0.07	0.9	0.18	2.09	-0.82	9.744e-06	0.00084	(B) IL9low
LCN6	9q34.3	0.06	0.67	0.15	1.5	-0.61	1.105e-05	0.0009368	(B) IL9low
CNTNAP4	16q23.1	0.09	0.87	0.22	1.68	-0.78	1.174e-05	0.0009908	(B) IL9low
LCN10	9q34.3	1.22	4.17	0.74	2.41	-2.95	1.31e-05	0.001083	(B) IL9low
SFTA3	14q13.3	0.06	0.88	0.15	2.27	-0.82	1.653e-05	0.001307	(B) IL9low
ABCC12	16q12.1	0.08	0.74	0.2	1.07	-0.66	1.798e-05	0.001411	(B) IL9low
LGI1	10q23.33	0.06	0.59	0.15	1.22	-0.53	1.971e-05	0.001523	(B) IL9low
FER1L5	2q11.2	0.47	1.92	0.43	1.75	-1.45	2.438e-05	0.001848	(B) IL9low
XAGE1B	Xp11.22	0.06	0.95	0.15	2.57	-0.89	2.5e-05	0.001888	(B) IL9low
CPEB1	15q25.2	0.38	1.51	0.35	1.65	-1.13	2.517e-05	0.001894	(B) IL9low
TMEM132C	12q24.32-q24.33	0.76	2.79	0.61	2.49	-2.03	2.554e-05	0.001914	(B) IL9low
PHF2P1	13q12.11	0.08	0.77	0.2	1.6	-0.68	2.924e-05	0.00212	(B) IL9low
TDRG1	6p21.2	0.07	0.74	0.18	1.68	-0.67	3.147e-05	0.002241	(B) IL9low
ZNF334	20q13.12	2.47	4.19	0.54	2.43	-1.71	3.231e-05	0.002285	(B) IL9low
TSPAN19	12q21.31	0.08	0.71	0.2	1.33	-0.63	3.764e-05	0.002625	(B) IL9low
TBC1D3P1-DHX40P1	17q23.1	0.27	1.2	0.3	1.34	-0.93	4.03e-05	0.002791	(B) IL9low
SMYD5	2p13.2	9.26	9.69	0.13	0.47	-0.43	4.359e-05	0.002998	(B) IL9low
TRO	Xp11.21	4.17	7.24	0.85	2.35	-3.08	4.727e-05	0.003229	(B) IL9low
SPATA21	1p36.13	0.06	0.57	0.15	1.28	-0.51	5.027e-05	0.0034	(B) IL9low
LINC01366	5q35.1	0.32	1.57	0.39	1.41	-1.25	5.141e-05	0.003465	(B) IL9low
MTCH1	6p21.2	11.87	12.16	0.1	0.52	-0.29	5.204e-05	0.003494	(B) IL9low
CLDN10	13q32.1	1.65	6.78	1.37	3.4	-5.12	5.331e-05	0.003557	(B) IL9low
PPIA	7p13	12.19	12.56	0.12	0.5	-0.38	5.398e-05	0.00359	(B) IL9low
ALG1L2	3q22.1	0.09	0.72	0.21	1.03	-0.64	5.422e-05	0.003594	(B) IL9low
ZNF229	19q13.31	1.67	3.46	0.6	2.47	-1.79	7.107e-05	0.00459	(B) IL9low
SLC6A9	1p34.1	7.59	8.32	0.25	1.22	-0.73	7.283e-05	0.004673	(B) IL9low
GFRA4	20p13	0.07	0.7	0.18	1.65	-0.62	7.791e-05	0.004968	(B) IL9low
INSM2	14q13.2	0.06	0.5	0.15	0.92	-0.43	7.852e-05	0.004991	(B) IL9low
ZIC3	Xq26.3	0.06	0.6	0.15	1.51	-0.54	8.661e-05	0.005402	(B) IL9low
ISCU	12q23.3	9.79	10.22	0.14	0.44	-0.43	9.079e-05	0.005646	(B) IL9low
ISL2	15q24.3	0.47	1.64	0.42	2.04	-1.16	0.0001043	0.006217	(B) IL9low
MRPS23	17q22	9.54	9.86	0.12	0.62	-0.33	0.0001043	0.006217	(B) IL9low
HRC	19q13.33	2.65	3.74	0.39	1.87	-1.08	0.0001132	0.00663	(B) IL9low
IL17B	5q32	0.67	1.8	0.39	1.48	-1.13	0.0001191	0.006891	(B) IL9low
DAD1P1	12p12.1	0.06	0.47	0.15	0.7	-0.41	0.0001256	0.007187	(B) IL9low
INHBE	12q13.3	1.79	3.61	0.61	1.92	-1.83	0.0001315	0.007463	(B) IL9low
GALNTL6	4q34.1	0.06	0.47	0.15	0.76	-0.41	0.0001376	0.007717	(B) IL9low
XIRP2	2q24.3	0.07	0.6	0.18	1.23	-0.52	0.0001387	0.007749	(B) IL9low
CCNQP1	1q32.1	0.06	0.47	0.15	0.68	-0.41	0.0001389	0.007749	(B) IL9low
COL9A1	6q13	1.96	5.1	1.09	3.68	-3.15	0.0001456	0.008011	(B) IL9low
SKIDA1	10p12.31	1.2	2.87	0.58	1.93	-1.67	0.0001503	0.008211	(B) IL9low
WFIKKN2	17q21.33	0.68	2.24	0.54	1.8	-1.56	0.000157	0.00852	(B) IL9low
PHOX2A	11q13.4	0.08	0.67	0.2	1.47	-0.58	0.0001641	0.008812	(B) IL9low
PRMT2	21q22.3	10.54	10.97	0.15	0.46	-0.43	0.0001692	0.008941	(B) IL9low
DCAF12L1	Xq25	1.47	3.96	0.89	3.01	-2.49	0.0001837	0.009534	(B) IL9low
BPI	20q11.23	0.19	0.98	0.3	1.29	-0.79	0.0001921	0.009865	(B) IL9low
ZIC5	13q32.3	0.45	2.53	0.78	3.26	-2.08	0.0001955	0.01	(B) IL9low
CNGB1	16q21	1.8	3.07	0.47	1.91	-1.27	0.0001959	0.01	(B) IL9low
TANC2	17q23.2-q23.3	6.37	8.37	0.63	1.37	-2	0.0002035	0.0103	(B) IL9low
HDAC7	12q13.11	10.94	11.39	0.16	0.57	-0.45	0.0002087	0.0105	(B) IL9low
POU6F2	7p14.1	0.17	0.85	0.26	1.47	-0.68	0.0002116	0.0106	(B) IL9low
HIST1H3I	6p22.1	0.16	0.88	0.26	0.93	-0.72	0.0002121	0.0106	(B) IL9low
C1QL2	2q14.2	0.27	1.04	0.3	1.56	-0.77	0.0002208	0.011	(B) IL9low
RD3	1q32.3	0.75	2.26	0.54	1.67	-1.51	0.0002299	0.0114	(B) IL9low
MAGEL2	15q11.2	1.03	3.21	0.74	1.93	-2.18	0.0002356	0.0116	(B) IL9low
THY1	11q23.3	9.15	10.56	0.47	1.16	-1.41	0.0002367	0.0116	(B) IL9low
USP44	12q22	1.28	3.63	0.81	2.25	-2.35	0.0002369	0.0116	(B) IL9low
ACVRL1	12q13.13	7.75	8.43	0.25	0.83	-0.68	0.0002503	0.0121	(B) IL9low
PLD3	19q13.2	11.87	12.82	0.33	0.93	-0.95	0.0002573	0.0123	(B) IL9low
LHX1	17q12	0.23	1.69	0.57	2.54	-1.46	0.0002683	0.0128	(B) IL9low
DDX4	5q11.2	0.07	0.54	0.18	0.85	-0.46	0.0002805	0.0133	(B) IL9low
LIX1	5q15	1.3	4.29	1.08	3.16	-2.99	0.0002866	0.0135	(B) IL9low
IGSF1	Xq26.1	2.43	3.73	0.51	2.75	-1.3	0.0002873	0.0135	(B) IL9low
SPAG6	10p12.2	0.4	1.89	0.58	2.28	-1.49	0.0003064	0.0143	(B) IL9low
TMEM53	1p34.1	7.92	8.26	0.14	0.63	-0.34	0.0003095	0.0144	(B) IL9low
ZFHX4-AS1	8q21.13	0.09	0.66	0.22	1.37	-0.57	0.0003133	0.0146	(B) IL9low
ZSCAN10	16p13.3	0.38	1.13	0.3	1.47	-0.75	0.0003257	0.015	(B) IL9low
NEUROD1	2q31.3	0.06	0.53	0.15	1.41	-0.47	0.000329	0.0152	(B) IL9low
SLC35F6	2p23.3	9.97	10.43	0.17	0.56	-0.46	0.0003425	0.0156	(B) IL9low
HAND1	5q33.2	0.09	0.67	0.22	1.52	-0.58	0.0003774	0.0169	(B) IL9low
SCN2B	11q23.3	0.56	2.18	0.63	2.01	-1.63	0.0003862	0.0172	(B) IL9low
BLOC1S5	6p24.3	7.87	8.16	0.12	0.53	-0.29	0.0003902	0.0173	(B) IL9low
TCF23	2p23.3	0.08	0.58	0.2	1.1	-0.5	0.0004003	0.0176	(B) IL9low
BRINP1	9q33.1	0.88	2.67	0.71	2.39	-1.79	0.0004101	0.0179	(B) IL9low
EPHX3	19p13.12	2.11	4.01	0.73	2.16	-1.91	0.0004102	0.0179	(B) IL9low
PRPF6	20q13.33	11.49	11.97	0.19	0.58	-0.48	0.0004176	0.0182	(B) IL9low
CASP10	2q33.1	6.04	7.6	0.57	1.41	-1.56	0.0004358	0.0187	(B) IL9low
DDX25	11q24.2	0.41	1.78	0.57	2.35	-1.37	0.00044	0.0188	(B) IL9low
MEOX2	7p21.2	0.57	1.96	0.57	2.19	-1.39	0.000443	0.0189	(B) IL9low
PRRG3	Xq28	0.25	0.9	0.27	1.29	-0.66	0.0004507	0.0192	(B) IL9low
MACROD2	20p12.1	5.23	7.35	0.8	2.04	-2.12	0.0004667	0.0197	(B) IL9low
C7	5p13.1	1.03	3.56	0.97	2.64	-2.52	0.0004735	0.0199	(B) IL9low
EIF1B	3p22.1	9.11	9.43	0.14	0.61	-0.32	0.0005091	0.021	(B) IL9low
SSTR1	14q21.1	1.96	3.64	0.69	2.49	-1.68	0.0005249	0.0216	(B) IL9low
NRSN2	20p13	9.32	9.99	0.26	0.68	-0.66	0.0005263	0.0216	(B) IL9low
B3GNTL1	17q25.3	6.46	7.16	0.28	0.81	-0.71	0.0005478	0.0223	(B) IL9low
NOL10	2p25.1	9.58	9.79	0.09	0.49	-0.21	0.0005531	0.0224	(B) IL9low
MAGEH1	Xp11.21	5.66	7.48	0.68	1.49	-1.82	0.0005816	0.0234	(B) IL9low
GRASP	12q13.13	5.97	7.5	0.57	1.16	-1.53	0.0005865	0.0236	(B) IL9low
CTDNEP1	17p13.1	10.96	11.17	0.09	0.5	-0.22	0.0006026	0.024	(B) IL9low
LOC388955	2p15	8.74	9.11	0.16	0.68	-0.37	0.0006121	0.0242	(B) IL9low
HSPB2	11q23.1	3.22	5.3	0.77	1.5	-2.07	0.0006488	0.0256	(B) IL9low
NLRC4	2p22.3	3.22	4.64	0.53	1	-1.42	0.0006669	0.0262	(B) IL9low
CER1	9p22.3	0.09	0.57	0.21	0.87	-0.48	0.0006689	0.0262	(B) IL9low
NKAIN4	20q13.33	2.55	5	1	2.87	-2.45	0.0006704	0.0262	(B) IL9low
PFDN4	20q13.2	8.26	9.03	0.3	0.68	-0.77	0.0006765	0.0263	(B) IL9low
RTEL1	20q13.33	9.05	9.38	0.14	0.73	-0.33	0.000695	0.0269	(B) IL9low
MYL9	20q11.23	9.53	11.34	0.69	1.42	-1.81	0.0007065	0.0273	(B) IL9low
PILRA	7q22.1	5.53	6.55	0.43	1.27	-1.03	0.000723	0.0279	(B) IL9low
PIPOX	17q11.2	2.74	4.46	0.68	1.6	-1.72	0.0007275	0.028	(B) IL9low
CHST12	7p22.3	8.02	8.6	0.24	0.62	-0.58	0.0007567	0.0289	(B) IL9low
KCNA1	12p13.32	0.09	0.56	0.21	0.96	-0.48	0.0007709	0.0293	(B) IL9low
VAC14	16q22.1-q22.2	9.92	10.24	0.14	0.46	-0.32	0.0007864	0.0297	(B) IL9low
SOX14	3q22.3	0.14	0.64	0.21	1.28	-0.5	0.0007865	0.0297	(B) IL9low
ARHGEF17	11q13.4	9.45	10.03	0.24	0.71	-0.58	0.0007889	0.0297	(B) IL9low
ZIK1	19q13.43	2.35	3.44	0.48	1.94	-1.08	0.0008365	0.0311	(B) IL9low
OTC	Xp11.4	0.07	0.49	0.18	0.85	-0.41	0.0008387	0.0311	(B) IL9low
PRSS1	7q34	1.07	3.47	1.03	3.14	-2.4	0.000844	0.0312	(B) IL9low
RECQL5	17q25.1	9.18	9.8	0.26	0.7	-0.63	0.0008629	0.0317	(B) IL9low
ANGPTL2	9q33.3	8.33	9.07	0.32	1.03	-0.74	0.0008803	0.032	(B) IL9low
S100Z	5q13.3	0.33	0.93	0.27	0.92	-0.6	0.0009153	0.0331	(B) IL9low
TMCC2	1q32.1	4.52	6.01	0.61	1.32	-1.49	0.0009275	0.0334	(B) IL9low
SLC22A2	6q25.3	0.24	1.15	0.4	1.27	-0.9	0.0009364	0.0336	(B) IL9low
CUZD1	10q26.13	1.36	3.01	0.7	1.93	-1.65	0.0009512	0.034	(B) IL9low
RAB34	17q11.2	10.92	11.55	0.27	0.83	-0.63	0.0009696	0.0346	(B) IL9low
AJAP1	1p36.32	1.27	2.52	0.57	2.43	-1.25	0.0009752	0.0347	(B) IL9low
OGFR	20q13.33	10.23	10.8	0.25	0.69	-0.57	0.0009797	0.0347	(B) IL9low
GRID2	4q22.1-q22.2	0.15	0.96	0.37	1.56	-0.81	0.0009828	0.0347	(B) IL9low
SAP30BP	17q25.1	10.1	10.55	0.2	0.57	-0.45	0.001009	0.0354	(B) IL9low
ADH1B	4q23	0.79	2.71	0.83	2.28	-1.92	0.001011	0.0354	(B) IL9low
HTR3B	11q23.2	0.09	0.58	0.22	1.09	-0.49	0.00102	0.0356	(B) IL9low
SUMO2	17q25.1	11.81	12.07	0.12	0.52	-0.26	0.001059	0.0366	(B) IL9low
PAGE4	Xp11.23	0.33	2.15	0.82	2.67	-1.81	0.001069	0.0368	(B) IL9low
MEG3	14q32.2	3.45	5.13	0.74	2.17	-1.68	0.001076	0.0369	(B) IL9low
AMZ2	17q24.2	9.81	10.27	0.19	0.45	-0.46	0.001079	0.0369	(B) IL9low
PLA2G4C	19q13.33	4.74	5.82	0.47	1.36	-1.08	0.001082	0.037	(B) IL9low
MAGEA2	Xq28	0.44	1.6	0.54	2.4	-1.17	0.001088	0.0371	(B) IL9low
RAB3C	5q11.2	0.19	0.82	0.29	1.14	-0.63	0.001091	0.0371	(B) IL9low
SLCO1B1	12p12.1	0.06	0.42	0.15	1.05	-0.36	0.001153	0.0386	(B) IL9low
FAM169B	15q26.3	0.16	0.68	0.24	0.99	-0.53	0.001156	0.0386	(B) IL9low
AAK1	2p13.3	8.66	9.23	0.24	0.56	-0.57	0.001173	0.0388	(B) IL9low
STX10	19p13.13	8.86	9.21	0.16	0.59	-0.35	0.001179	0.0388	(B) IL9low
C10ORF62	10q24.2	0.19	0.82	0.29	0.96	-0.63	0.001211	0.0396	(B) IL9low
SUMO1P1	20q13.2	0.09	0.57	0.22	0.75	-0.48	0.001225	0.0399	(B) IL9low
IL32	16p13.3	9.55	10.56	0.47	1.74	-1.02	0.001253	0.0406	(B) IL9low
CTAG1B	Xq28	0.25	1.17	0.4	2.65	-0.92	0.001257	0.0406	(B) IL9low
BIRC7	20q13.33	1.49	3.24	0.78	2.07	-1.75	0.001263	0.0407	(B) IL9low
MAGEA12	Xq28	0.22	1.01	0.36	1.95	-0.79	0.001266	0.0408	(B) IL9low
TSHR	14q31.1	0.82	2.06	0.58	1.98	-1.24	0.001326	0.0422	(B) IL9low
CLDN16	3q28	0.92	3.03	0.96	2.76	-2.11	0.001333	0.0423	(B) IL9low
KNG1	3q27.3	0.15	0.73	0.24	1.75	-0.58	0.001339	0.0424	(B) IL9low
MTMR14	3p25.3	9.52	9.96	0.2	0.46	-0.45	0.001343	0.0425	(B) IL9low
BCL2L1	20q11.21	11.01	11.58	0.25	0.64	-0.57	0.001347	0.0425	(B) IL9low
CCDC137	17q25.3	9.42	9.97	0.25	0.7	-0.54	0.001352	0.0426	(B) IL9low
RNF167	17p13.2	11.05	11.22	0.08	0.45	-0.18	0.00137	0.043	(B) IL9low
AVPR2	Xq28	1.92	3.58	0.75	2	-1.66	0.001392	0.0436	(B) IL9low
RTL8A	Xq26.3	9.9	10.39	0.22	0.59	-0.49	0.001401	0.0438	(B) IL9low
CIAO1	2q11.2	10.68	10.95	0.12	0.35	-0.27	0.001451	0.0449	(B) IL9low
HIC1	17p13.3	5.38	6.53	0.52	1.23	-1.15	0.001478	0.0456	(B) IL9low
DOK5	20q13.2	2.76	4.87	0.94	2.1	-2.11	0.001518	0.0466	(B) IL9low
LINC00636	3q13.12	0.35	1.2	0.4	1.22	-0.84	0.001548	0.0473	(B) IL9low
PDE6G	17q25.3	2.58	4.16	0.73	2.03	-1.58	0.001573	0.0478	(B) IL9low
NTSR1	20q13.33	0.76	2.59	0.84	2.08	-1.83	0.001573	0.0478	(B) IL9low
ANKRD7	7q31.31	0.34	1.47	0.53	1.61	-1.13	0.001575	0.0478	(B) IL9low
CDC42EP5	19q13.42	4.54	6.27	0.76	1.41	-1.72	0.001653	0.0498	(B) IL9low
